# Supplementary material for: The V223I substitution in hemagglutinin reduces the binding affinity to human-type receptors while enhancing the thermal stability of the H3N2 canine influenza virus
Source: Front Microbiol. 2024 Jul 22;15:1442163. doi: 10.3389/fmicb.2024.1442163 (PMC11299061; doi:10.3389/fmicb.2024.1442163)
Supplement: Supplementary file 1 [file Table_1.XLSX]

## Sheet: Sheet1
Table S1. Genotype of H3N2 canine influenza viruses
No.	Virus Name	HA	NA	PB2	PB1	PA	NP	M	NS	Genotype
1	EPI_ISL_17693234_A_canine_Minnesota_012684_2023									G15
2	EPI_ISL_18750853_A_canine_Texas_CVM_06880321_2023									G15
3	EPI_ISL_18751256_A_canine_Texas_CVM_0933631_2023									G15
4	EPI_ISL_18751275_A_canine_Texas_CVM_0204171_2023									G15
5	EPI_ISL_18751258_A_canine_Texas_CVM_09336441_2023									G15
6	EPI_ISL_18751252_A_canine_Texas_CVM_0688041_2023									G15
7	EPI_ISL_18751257_A_canine_Texas_CVM_0933641_2023									G15
8	EPI_ISL_18751255_A_canine_Texas_CVM_09336221_2023									G15
9	EPI_ISL_18751254_A_canine_Texas_CVM_09336121_2023									G15
10	EPI_ISL_18751276_A_canine_Texas_CVM_0204151_2023									G15
11	EPI_ISL_18751253_A_canine_Texas_CVM_0688071_2023									G15
12	EPI_ISL_18752209_A_canine_Texas_CVM_042018_3_2023									G15
13	EPI_ISL_18750852_A_canine_Texas_CVM_04914311_2023									G15
14	EPI_ISL_17693235_A_canine_Oklahoma_011242_2023									G15
15	EPI_ISL_18751259_A_canine_Texas_CVM_09336521_2023									G15
16	EPI_ISL_18752206_A_canine_Pennsylvania_CVM_037756_1_2023									G15
17	EPI_ISL_18751277_A_canine_Texas_CVM_0420182_2023									G15
18	EPI_ISL_18750851_A_canine_Texas_CVM_04914241_2023									G15
19	EPI_ISL_18750735_A_canine_Texas_CVM_3578541_2022									G15
20	EPI_ISL_18752207_A_canine_Tennessee_CVM_231361_1_2022									G15
21	EPI_ISL_18752205_A_canine_Alabama_CVM_194456_1_2022									G15
22	EPI_ISL_18750734_A_canine_Pennsylvania_CVM_985419_2023									G15
23	EPI_ISL_18751260_A_canine_Virginia_CVM_0029121_2023									G15
24	EPI_ISL_18751261_A_canine_West_Virginia_CVM_120508_1_2023									G15
25	EPI_ISL_4061898_A_canine_Illinois_21_015197_005_2021									G15
26	EPI_ISL_18690797_A_canine_Beijing_CAU_501_2001									G15
27	EPI_ISL_18690798_A_canine_Beijing_CAU_510_2010									G15
28	EPI_ISL_18690800_A_canine_Beijing_CAU_JC2538_2010									G15
29	EPI_ISL_18690801_A_canine_Beijing_CAU_JC2550_2010									G15
30	EPI_ISL_18750646_A_canine_California_CVM_32151101_2021									G15
31	EPI_ISL_18750730_A_canine_Florida_CVM_B1_2021									G15
32	EPI_ISL_18750726_A_canine_California_CVM_32918141_2021									G15
33	EPI_ISL_18750723_A_canine_California_CVM_3235751_2021									G15
34	EPI_ISL_18750729_A_canine_California_CVM_3466381_2021									G15
35	EPI_ISL_18750727_A_canine_California_CVM_3299021_2021									G15
36	EPI_ISL_18750728_A_canine_California_CVM_33954291_2021									G15
37	EPI_ISL_18750724_A_canine_California_CVM_3275921_2021									G15
38	EPI_ISL_18750647_A_canine_California_CVM_3215141_2021									G15
39	EPI_ISL_4061925_A_canine_Texas_21_011409_001_2021									G15
40	CN_HLJ_2_19									G15
41	EPI_ISL_4031576_A_canine_Guangdong_DY1_2019									G15
42	CN_HLJ_1_19									G15
43	CN_HLJ_1_18									G15
44	EPI_ISL_17277265_A_canine_China_6068_2018									G15
45	EPI_ISL_17277266_A_canine_China_15001_2019									G15
46	EPI_ISL_17277337_A_canine_China_15068_2019									G15
47	EPI_ISL_17277336_A_canine_China_15066_2019									G15
48	EPI_ISL_17277335_A_canine_China_15027_2019									G15
49	EPI_ISL_18750107_A_canine_California_CVM_17384101_2019									G15
50	EPI_ISL_18750108_A_canine_California_CVM_1738411_2019									G15
51	EPI_ISL_366884_A_canine_China_Shanghai_0315_2019_2019									G15
52	EPI_ISL_499084_A_canine_Guangdong_1_2018									G15
53	EPI_ISL_499085_A_canine_Guangdong_2_2018									G15
54	CN_HLJ_3_19									G15
55	EPI_ISL_502293_A_canine_Ontario_NCFAD_2018_070_10_2018									G15
56	EPI_ISL_502304_A_canine_Ontario_NCFAD_2018_070_7_2018									G15
57	EPI_ISL_502305_A_canine_Ontario_NCFAD_2018_070_8_2018									G15
58	EPI_ISL_502306_A_canine_Ontario_NCFAD_2018_070_9_2018									G15
59	EPI_ISL_502294_A_canine_Ontario_NCFAD_2018_070_11_2018									G15
60	EPI_ISL_502295_A_canine_Ontario_NCFAD_2018_070_12_2018									G15
61	EPI_ISL_502298_A_canine_Ontario_NCFAD_2018_070_15_2018									G15
62	EPI_ISL_502297_A_canine_Ontario_NCFAD_2018_070_14_2018									G15
63	EPI_ISL_502299_A_canine_Ontario_NCFAD_2018_070_16_2018									G15
64	EPI_ISL_502296_A_canine_Ontario_NCFAD_2018_070_13_2018									G15
65	EPI_ISL_372279_A_Canis_lupus_familiaris_USA_000915_2018									G15
66	EPI_ISL_372281_A_Canis_lupus_familiaris_USA_007780_2018									G15
67	EPI_ISL_379495_A_canine_Shanghai_20170721_36_2017									G15
68	EPI_ISL_379497_A_canine_Shanghai_20170622_7_2017									G15
69	EPI_ISL_379496_A_canine_Shanghai_20170713_18_2017									G15
70	EPI_ISL_379513_A_canine_Beijing_20170720_30_2017									G15
71	EPI_ISL_379518_A_canine_Beijing_20170616_202_2017									G15
72	EPI_ISL_379529_A_canine_Beijing_20170528_147_2017									G15
73	EPI_ISL_379530_A_canine_Beijing_20170527_146_2017									G15
74	EPI_ISL_379536_A_canine_Beijing_20170510_118_2017									G15
75	EPI_ISL_379514_A_canine_Beijing_20170712_18_2017									G15
76	EPI_ISL_379531_A_canine_Beijing_20170512_137_2017									G15
77	EPI_ISL_379532_A_canine_Beijing_20170512_133_2017									G15
78	EPI_ISL_502287_A_canine_Ontario_NCFAD_2018_064_1_2018									G15
79	EPI_ISL_502288_A_canine_Ontario_NCFAD_2018_069_1_2018									G15
80	EPI_ISL_502289_A_canine_Ontario_NCFAD_2018_069_10_2018									G15
81	EPI_ISL_502291_A_canine_Ontario_NCFAD_2018_069_9_2018									G15
82	EPI_ISL_502290_A_canine_Ontario_NCFAD_2018_069_6_2018									G15
83	EPI_ISL_329151_A_canine_Ohio_A82_2017									G15
84	EPI_ISL_372288_A_Canis_lupus_familiaris_USA_188203_2017									G15
85	EPI_ISL_372289_A_Canis_lupus_familiaris_USA_188226_2017									G15
86	EPI_ISL_372287_A_Canis_lupus_familiaris_USA_118191_2017									G15
87	EPI_ISL_329172_A_canine_Illinois_A37_2017									G15
88	EPI_ISL_329152_A_canine_Ohio_A91_2017									G15
89	EPI_ISL_372290_A_Canis_lupus_familiaris_USA_188297_2017									G15
90	EPI_ISL_379517_A_canine_Beijing_20170618_206_2017									G15
91	EPI_ISL_379523_A_canine_Beijing_20170610_174_2017									G15
92	EPI_ISL_379519_A_canine_Beijing_20170616_200_2017									G15
93	EPI_ISL_379525_A_canine_Beijing_20170610_172_2017									G15
94	EPI_ISL_379524_A_canine_Beijing_20170610_173_2017									G15
95	EPI_ISL_379520_A_canine_Beijing_20170615_195_2017									G15
96	EPI_ISL_379540_A_canine_Beijing_20170417_81_2017									G15
97	EPI_ISL_379521_A_canine_Beijing_20170614_185_2017									G15
98	EPI_ISL_329154_A_canine_South_Carolina_132956_2017									G15
99	EPI_ISL_379493_A_canine_Xi_an_20170601_159_2017									G15
100	EPI_ISL_379494_A_canine_Xi_an_20170601_157_2017									G15
101	EPI_ISL_379526_A_canine_Beijing_20170604_164_2017									G15
102	EPI_ISL_379498_A_canine_Nanjing_20170704_53_2017									G15
103	EPI_ISL_379499_A_canine_Nanjing_20170620_47_2017									G15
104	EPI_ISL_379502_A_canine_Nanjing_20170419_12_2017									G15
105	EPI_ISL_379500_A_canine_Nanjing_20170607_40_2017									G15
106	EPI_ISL_379501_A_canine_Nanjing_20170515_25_2017									G15
107	EPI_ISL_379503_A_canine_Nanjing_20170328_7_2017									G15
108	EPI_ISL_379505_A_canine_Beijing_20161228_9_2016									G15
109	EPI_ISL_379506_A_canine_Beijing_20161216_8_2016									G15
110	EPI_ISL_379515_A_canine_Beijing_20170711_16_2017									G15
111	EPI_ISL_379535_A_canine_Beijing_20170512_120_2017									G15
112	EPI_ISL_6785379_A_canine_Henan_L03_2018									G15
113	EPI_ISL_372280_A_Canis_lupus_familiaris_USA_006974_2018									G15
114	EPI_ISL_502302_A_canine_Ontario_NCFAD_2018_070_4_2018									G15
115	EPI_ISL_502292_A_canine_Ontario_NCFAD_2018_070_1_2018									G15
116	EPI_ISL_372293_A_canine_California_BRW002_2018									G15
117	EPI_ISL_372292_A_Canis_lupus_familiaris_USA_218592_2017									G15
118	EPI_ISL_502301_A_canine_Ontario_NCFAD_2018_070_3_2018									G15
119	EPI_ISL_372295_A_canine_Nevada_BRW015_2018									G15
120	EPI_ISL_502300_A_canine_Ontario_NCFAD_2018_070_2_2018									G15
121	EPI_ISL_502303_A_canine_Ontario_NCFAD_2018_070_5_2018									G15
122	EPI_ISL_502286_A_canine_Ontario_NCFAD_2018_001_4_2018									G15
123	EPI_ISL_372294_A_canine_California_BRW003_2018									G15
124	EPI_ISL_372282_A_Canis_lupus_familiaris_USA_007781_2018									G15
125	EPI_ISL_372284_A_Canis_lupus_familiaris_USA_150620_2018									G15
126	EPI_ISL_372285_A_Canis_lupus_familiaris_USA_152386_2018									G15
127	EPI_ISL_372297_A_canine_New_Jersey_CRP036_2018									G15
128	EPI_ISL_372298_A_canine_New_York_CRP034_2018									G15
129	EPI_ISL_372296_A_canine_Nevada_BRW018_2018									G15
130	EPI_ISL_17805983_A_dog_Indiana_M16_09378_32_1_2016									G14
131	EPI_ISL_308898_A_canine_Illinois_20170110_1G4_2016									G14
132	EPI_ISL_308873_A_canine_Illinois_M16_25374_14_1_2016									G14
133	EPI_ISL_308888_A_canine_Illinois_M16_16391_2_1_2016									G14
134	EPI_ISL_329169_A_canine_Illinois_145135_16_3_1_2016									G14
135	EPI_ISL_308880_A_canine_Illinois_M16_30480_3_1_2016									G14
136	EPI_ISL_308883_A_canine_Illinois_M17_05782_8_1_2017									G14
137	EPI_ISL_308889_A_canine_Illinois_M17_05782_1_1_2017									G14
138	EPI_ISL_308890_A_canine_Illinois_M17_05782_4_1_2017									G14
139	EPI_ISL_308896_A_canine_Illinois_M17_05782_7_1_2017									G14
140	EPI_ISL_308887_A_canine_Illinois_M17_05782_11_1_2017									G14
141	EPI_ISL_308885_A_canine_Pennsylvania_20170411_5_2017									G14
142	EPI_ISL_329176_A_canine_Indiana_1177_17_1_2017									G14
143	EPI_ISL_308886_A_canine_Illinois_20170110_1G12_2016									G14
144	EPI_ISL_329173_A_canine_Indiana_132276_16_1_2_2016									G14
145	EPI_ISL_329178_A_canine_Indiana_17031_16_2_2016									G14
146	EPI_ISL_329167_A_canine_Illinois_20170110_1A4_2016									G14
147	EPI_ISL_308882_A_canine_Illinois_187427_16_7_2016									G14
148	EPI_ISL_308895_A_canine_Illinois_20170110_2G1_2016									G14
149	EPI_ISL_308897_A_canine_Illinois_20170110_2F1_2016									G14
150	EPI_ISL_329175_A_canine_Indiana_093165_16_1_1_2016									G14
151	EPI_ISL_329183_A_canine_Illinois_091375_16_1_1_2016									G14
152	EPI_ISL_329174_A_canine_Illinois_I0182389_2015									G14
153	EPI_ISL_190463_A_canine_Illinois_12191_2015									G14
154	EPI_ISL_329177_A_canine_Illinois_41915_2015									G14
155	EPI_ISL_234608_A_canine_Illinois_1619144_2015									G14
156	EPI_ISL_234610_A_canine_Georgia_95391_2015									G14
157	EPI_ISL_234604_A_canine_Wisconsin_19137_2016									G14
158	EPI_ISL_284696_A_canine_Illinois_077753_2016									G14
159	EPI_ISL_329168_A_canine_Illinois_077752_2016									G14
160	EPI_ISL_308891_A_canine_Illinois_M16_25374_19_1_2016									G14
161	EPI_ISL_284694_A_canine_Indiana_003018_2016									G14
162	EPI_ISL_284698_A_canine_Illinois_328292_2015									G14
163	EPI_ISL_234669_A_canine_Texas_343907_2015									G14
164	EPI_ISL_284697_A_canine_Illinois_283066_2015									G14
165	EPI_ISL_329164_A_canine_Illinois_278597_2016									G14
166	EPI_ISL_234606_A_canine_North_Carolina_109904_2015									G14
167	EPI_ISL_234609_A_canine_Indiana_96198_2015									G14
168	EPI_ISL_309184_A_canine_Korea_AS_05_2012									G13
169	EPI_ISL_309186_A_canine_Korea_AS_08_2012									G13
170	EPI_ISL_309187_A_canine_Korea_AS_09_2012									G13
171	EPI_ISL_309182_A_canine_Korea_AS_03_2012									G13
172	EPI_ISL_309183_A_canine_Korea_AS_04_2012									G13
173	EPI_ISL_309188_A_canine_Korea_AS_11_2013									G12
174	KT446475_1_A_canine_Korea_S3001_2015_H3N2_									G11
175	EPI_ISL_309189_A_canine_Korea_AS_14_2013									G10
176	EPI_ISL_309190_A_canine_Korea_AS_15_2013									G10
177	EPI_ISL_309185_A_canine_Korea_AS_06_2012									G10
178	EPI_ISL_129987_A_canine_Korea_KRIBB01_2011									G9
179	EPI_ISL_138997_A_canine_Korea_CY009_2010									G9
180	EPI_ISL_279526_A_canine_Korea_CY053_2014									G9
181	EPI_ISL_308872_A_canine_California_20170411_20_2017									G7
182	EPI_ISL_328525_A_canine_California_043670_2017									G7
183	EPI_ISL_379543_A_canine_Beijing_20150122_284_2015									G8
184	EPI_ISL_379544_A_canine_Beijing_20150120_265_2015									G8
185	EPI_ISL_285502_A_canine_China_JLM1_2015									G7
186	EPI_ISL_285503_A_canine_China_JLM2_2015									G7
187	EPI_ISL_297933_A_canine_China_LG1_2015									G7
188	EPI_ISL_297934_A_canine_China_LG2_2015									G7
189	EPI_ISL_379545_A_canine_Beijing_20150118_256_2015									G8
190	EPI_ISL_379508_A_canine_Beijing_20131207_365_2013									G7
191	EPI_ISL_379546_A_canine_Beijing_20140110_2_2014									G7
192	EPI_ISL_379547_A_canine_Beijing_20140103_90_2014									G7
193	EPI_ISL_379512_A_canine_Beijing_20131112_279_2013									G7
194	EPI_ISL_379510_A_canine_Beijing_20131203_342_2013									G7
195	EPI_ISL_379511_A_canine_Beijing_20131203_341_2013									G7
196	EPI_ISL_379509_A_canine_Beijing_20131204_349_2013									G7
197	EPI_ISL_379507_A_canine_Beijing_20121215_34_2012									G7
198	EPI_ISL_379504_A_canine_Beijing_20121230_62_2012									G7
199	EPI_ISL_162440_A_canine_Heilongjiang_L1_2013									G5
200	EPI_ISL_138948_A_canine_Guangdong_05_2011									G6
201	EPI_ISL_151145_A_canine_Guangdong_12_2012									G5
202	EPI_ISL_128938_A_canine_Guangdong_2_2011									G4
203	EPI_ISL_329146_A_canine_Guangdong_03_2013									G3
204	EPI_ISL_329147_A_canine_Guangdong_04_2013									G3
205	EPI_ISL_329149_A_canine_Guangdong_02_2014									G3
206	EPI_ISL_329148_A_canine_Guangdong_01_2014									G3
207	EPI_ISL_142881_A_canine_Guangdong_3_2011									G3
208	EPI_ISL_93813_A_canine_Jiangsu_05_2010									G3
209	EPI_ISL_93814_A_canine_Jiangsu_04_2010									G3
210	EPI_ISL_93815_A_canine_Jiangsu_03_2010									G3
211	EPI_ISL_93817_A_canine_Jiangsu_01_2009									G3
212	EPI_ISL_93816_A_canine_Jiangsu_02_2010									G3
213	EPI_ISL_93812_A_canine_Jiangsu_06_2010									G3
214	EPI_ISL_309181_A_canine_Korea_AS_01_2009									G2
215	EPI_ISL_127502_A_canine_Korea_01_2007									G1
216	EPI_ISL_80506_A_canine_Guangdong_2_2006									G1
217	EPI_ISL_80508_A_canine_Guangdong_1_2007									G1
218	EPI_ISL_80505_A_canine_Guangdong_1_2006									G1
