# Supplementary material for: The V223I substitution in hemagglutinin reduces the binding affinity to human-type receptors while enhancing the thermal stability of the H3N2 canine influenza virus
Source: Front Microbiol. 2024 Jul 22;15:1442163. doi: 10.3389/fmicb.2024.1442163 (PMC11299061; doi:10.3389/fmicb.2024.1442163)
Supplement: Supplementary file 2 [file Table_2.XLSX]

## Sheet: Sheet1
		Signal peptide
Virus	Position	1	2	3	4	5	6	7	8	9	10	11	12	13	14	15	16	1	2	3	4	5	6	7	8	9	10	11	12	13	14	15	16	17	18	19	20	21	22	23	24	25	26	27	28	29	30	31	32
EPI ISL 17693234 A canine Minnesota 012684 2023 HA		M	K	I	V	I	A	L	S	Y	I	F	C	L	A	F	S	Q	N	L	L	G	N	E	N	N	A	A	T	L	C	L	G	H	H	A	V	P	N	G	T	M	V	K	T	I	T	D	D
EPI ISL 18750853 A canine Texas CVM 06880321 2023 HA		.	.	.	.	.	.	.	.	.	.	.	.	.	.	.	.	.	.	.	.	.	.	.	.	.	.	.	.	.	.	.	.	.	.	.	.	.	.	.	.	.	.	.	.	.	.	.	.
EPI ISL 18751256 A canine Texas CVM 0933631 2023 HA		.	.	.	.	.	.	.	.	.	.	.	.	.	.	.	.	.	.	.	.	.	.	.	.	.	.	.	.	.	.	.	.	.	.	.	.	.	.	.	.	.	.	.	.	.	.	.	.
EPI ISL 18751252 A canine Texas CVM 0688041 2023 HA		.	.	.	.	.	.	.	.	.	.	.	.	.	.	.	.	.	.	.	.	.	.	.	.	.	.	.	.	.	.	.	.	.	.	.	.	.	.	.	.	.	.	.	.	.	.	.	.
EPI ISL 18751257 A canine Texas CVM 0933641 2023 HA		.	.	.	.	.	.	.	.	.	.	.	.	.	.	.	.	.	.	.	.	.	.	.	.	.	.	.	.	.	.	.	.	.	.	.	.	.	.	.	.	.	.	.	.	.	.	.	.
EPI ISL 18751255 A canine Texas CVM 09336221 2023 HA		.	.	.	.	.	.	.	.	.	.	.	.	.	.	.	.	.	.	.	.	.	.	.	.	.	.	.	.	.	.	.	.	.	.	.	.	.	.	.	.	.	.	.	.	.	.	.	.
EPI ISL 18751254 A canine Texas CVM 09336121 2023 HA		.	.	.	.	.	.	.	.	.	.	.	.	.	.	.	.	.	.	.	.	.	.	.	.	.	.	.	.	.	.	.	.	.	.	.	.	.	.	.	.	.	.	.	.	.	.	.	.
EPI ISL 18751276 A canine Texas CVM 0204151 2023 HA		.	.	.	.	.	.	.	.	.	.	.	.	.	.	.	.	.	.	.	.	.	.	.	.	.	.	.	.	.	.	.	.	.	.	.	.	.	.	.	.	.	.	.	.	.	.	.	.
EPI ISL 18751253 A canine Texas CVM 0688071 2023 HA		.	.	.	.	.	.	.	.	.	.	.	.	.	.	.	.	.	.	.	.	.	.	.	.	.	.	.	.	.	.	.	.	.	.	.	.	.	.	.	.	.	.	.	.	.	.	.	.
EPI ISL 18752209 A canine Texas CVM 042018 3 2023 HA		.	.	.	.	.	.	.	.	.	.	.	.	.	.	.	.	.	.	.	.	.	.	.	.	.	.	.	.	.	.	.	.	.	.	.	.	.	.	.	.	.	.	.	.	.	.	.	.
EPI ISL 18750852 A canine Texas CVM 04914311 2023 HA		.	.	.	.	.	.	.	.	.	.	.	.	.	.	.	.	.	.	.	.	.	.	.	.	.	.	.	.	.	.	.	.	.	.	.	.	.	.	.	.	.	.	.	.	.	.	.	.
EPI ISL 17693235 A canine Oklahoma 011242 2023 HA		.	.	.	.	.	.	.	.	.	.	.	.	.	.	.	.	.	.	.	.	.	.	.	.	.	.	.	.	.	.	.	.	.	.	.	.	.	.	.	.	.	.	.	.	.	.	.	.
EPI ISL 18751259 A canine Texas CVM 09336521 2023 HA		.	.	.	.	.	.	.	.	.	.	.	.	.	.	.	.	.	.	.	.	.	.	.	.	.	.	.	.	.	.	.	.	.	.	.	.	.	.	.	.	.	.	.	.	.	.	.	.
EPI ISL 18752206 A canine Pennsylvania CVM 037756 1 2023 HA		.	.	.	.	.	.	.	.	.	.	.	.	.	.	.	.	.	.	.	.	.	.	.	.	.	.	.	.	.	.	.	.	.	.	.	.	.	.	.	.	.	.	.	.	.	.	.	.
EPI ISL 18751277 A canine Texas CVM 0420182 2023 HA		.	.	.	.	.	.	.	.	.	.	.	.	.	.	.	.	.	.	.	.	.	.	.	.	.	.	.	.	.	.	.	.	.	.	.	.	.	.	.	.	.	.	.	.	.	.	.	.
EPI ISL 18750851 A canine Texas CVM 04914241 2023 HA		.	.	.	.	.	.	.	.	.	.	.	.	.	.	.	.	.	.	.	.	.	.	.	.	.	.	.	.	.	.	.	.	.	.	.	.	.	.	.	.	.	.	.	.	.	.	.	.
EPI ISL 18750735 A canine Texas CVM 3578541 2022 HA		.	.	.	.	.	.	.	.	.	.	.	.	.	.	.	.	.	.	.	.	.	.	.	.	.	.	.	.	.	.	.	.	.	.	.	.	.	.	.	.	.	.	.	.	.	.	.	.
EPI ISL 18752207 A canine Tennessee CVM 231361 1 2022 HA		.	.	.	.	.	.	.	.	.	.	.	.	.	.	.	.	.	.	.	.	.	.	.	.	.	.	.	.	.	.	.	.	.	.	.	.	.	.	.	.	.	.	.	.	.	.	.	.
EPI ISL 18752205 A canine Alabama CVM 194456 1 2022 HA		.	.	.	.	.	.	.	.	.	.	.	.	.	.	.	.	.	.	.	.	.	.	.	.	.	.	.	.	.	.	.	.	.	.	.	.	.	.	.	.	.	.	.	.	.	.	.	.
EPI ISL 18750734 A canine Pennsylvania CVM 985419 2023 HA		.	.	.	.	.	.	.	.	.	.	.	.	.	.	.	.	.	.	.	.	.	.	.	.	.	.	.	.	.	.	.	.	.	.	.	.	.	.	.	.	.	.	.	.	.	.	.	.
EPI ISL 18751260 A canine Virginia CVM 0029121 2023 HA		.	.	.	.	.	.	.	.	.	.	.	.	.	.	.	.	.	.	.	.	.	.	.	.	.	.	.	.	.	.	.	.	.	.	.	.	.	.	.	.	.	.	.	.	.	.	.	.
EPI ISL 18751261 A canine West Virginia CVM 120508 1 2023 HA		.	.	.	.	.	.	.	.	.	.	.	.	.	.	.	.	.	.	.	.	.	.	.	.	.	.	.	.	.	.	.	.	.	.	.	.	.	.	.	.	.	.	.	.	.	.	.	.
EPI ISL 4061898 A canine Illinois 21 015197 005 2021 HA		.	.	.	.	.	.	.	.	.	.	.	.	.	.	.	.	.	.	.	.	.	.	.	.	.	.	.	.	.	.	.	.	.	.	.	.	.	.	.	.	.	.	.	.	.	.	.	.
EPI ISL 18690797 A canine Beijing CAU 501 2001 HA		.	.	.	.	.	.	.	.	.	.	.	.	.	.	.	.	.	.	.	.	.	.	K	.	.	.	.	.	.	.	.	.	.	.	.	.	.	.	.	.	.	.	.	.	.	.	.	.
EPI ISL 18690798 A canine Beijing CAU 510 2010 HA		.	.	.	.	.	.	.	.	.	.	.	.	.	.	.	.	.	.	.	.	.	.	K	.	.	.	.	.	.	.	.	.	.	.	.	.	.	.	.	.	.	.	.	.	.	.	.	.
EPI ISL 18690800 A canine Beijing CAU JC2538 2010 HA		.	.	.	.	.	.	.	.	.	.	.	.	.	.	.	.	.	.	.	.	.	.	K	.	.	.	.	.	.	.	.	.	.	.	.	.	.	.	.	.	.	.	.	.	.	.	.	.
EPI ISL 18690801 A canine Beijing CAU JC2550 2010 HA		.	.	.	.	.	.	.	.	.	.	.	.	.	.	.	.	.	.	.	.	.	.	K	.	.	.	.	.	.	.	.	.	.	.	.	.	.	.	.	.	.	.	.	.	.	.	.	.
EPI ISL 18750646 A canine California CVM 32151101 2021 HA		.	.	.	.	.	.	.	.	.	.	.	.	.	.	.	.	.	.	.	.	.	.	.	.	.	.	.	.	.	.	.	.	.	.	.	.	.	.	.	.	.	.	.	.	.	.	.	.
EPI ISL 18750730 A canine Florida CVM B1 2021 HA		.	.	.	.	.	.	.	.	.	.	.	.	.	.	.	.	.	.	.	.	.	.	.	.	.	.	.	.	.	.	.	.	.	.	.	.	.	.	.	.	.	.	.	.	.	.	.	.
EPI ISL 18750726 A canine California CVM 32918141 2021 HA		.	.	.	.	.	.	.	.	.	.	.	.	.	.	.	.	.	.	.	.	.	.	.	.	.	.	.	.	.	.	.	.	.	.	.	.	.	.	.	.	.	.	.	.	.	.	.	.
EPI ISL 18750723 A canine California CVM 3235751 2021 HA		.	.	.	.	.	.	.	.	.	.	.	.	.	.	.	.	.	.	.	.	.	.	.	.	.	.	.	.	.	.	.	.	.	.	.	.	.	.	.	.	.	.	.	.	.	.	.	.
EPI ISL 18750729 A canine California CVM 3466381 2021 HA		.	.	.	.	.	.	.	.	.	.	.	.	.	.	.	.	.	.	.	.	.	.	.	.	.	.	.	.	.	.	.	.	.	.	.	.	.	.	.	.	.	.	.	.	.	.	.	.
EPI ISL 18750727 A canine California CVM 3299021 2021 HA		.	.	.	.	.	.	.	.	.	.	.	.	.	.	.	.	.	.	.	.	.	.	.	.	.	.	.	.	.	.	.	.	.	.	.	.	.	.	.	.	.	.	.	.	.	.	.	.
EPI ISL 18750728 A canine California CVM 33954291 2021 HA		.	.	.	.	.	.	.	.	.	.	.	.	.	.	.	.	.	.	.	.	.	.	.	.	.	.	.	.	.	.	.	.	.	.	.	.	.	.	.	.	.	.	.	.	.	.	.	.
EPI ISL 18750724 A canine California CVM 3275921 2021 HA		.	.	.	.	.	.	.	.	.	.	.	.	.	.	.	.	.	.	.	.	.	.	.	.	.	.	.	.	.	.	.	.	.	.	.	.	.	.	.	.	.	.	.	.	.	.	.	.
EPI ISL 18750647 A canine California CVM 3215141 2021 HA		.	.	.	.	.	.	.	.	.	.	.	.	.	.	.	.	.	.	.	.	.	.	.	.	.	.	.	.	.	.	.	.	.	.	.	.	.	.	.	.	.	.	.	.	.	.	.	.
EPI ISL 4061925 A canine Texas 21 011409 001 2021 HA		.	.	.	.	.	.	.	.	.	.	.	.	.	.	.	.	.	.	.	.	.	.	.	.	.	.	.	.	.	.	.	.	.	.	.	.	.	.	.	.	.	.	.	.	.	.	.	.
CN HLJ 2 19 H3N2 HA		.	.	.	.	.	.	.	.	.	.	.	.	.	.	.	.	.	.	.	.	.	.	.	.	.	.	.	.	.	.	.	.	.	.	.	.	.	.	.	.	.	.	.	.	.	.	.	.
EPI ISL 4031576 A canine Guangdong DY1 2019 HA		.	.	.	.	.	.	.	.	.	.	.	.	.	.	.	.	.	.	.	.	.	.	.	.	.	.	.	.	.	.	.	.	.	.	.	.	.	.	.	.	.	.	.	.	.	.	.	.
CN HLJ 1 19 H3N2 HA		.	.	T	.	.	.	.	.	.	.	.	.	.	.	.	G	.	.	.	.	.	.	.	.	.	.	.	.	.	.	.	.	.	.	.	.	.	.	.	.	.	.	.	.	.	.	.	.
CN HLJ 1 18 H3N2 HA		.	.	T	.	.	.	.	.	.	.	.	.	.	.	.	G	.	.	.	.	.	.	.	.	.	.	.	.	.	.	.	.	.	.	.	.	.	.	.	.	.	.	.	.	.	.	.	.
EPI ISL 17277265 A canine China 6068 2018 HA		.	.	T	.	.	.	.	.	.	.	.	.	.	.	.	G	.	.	.	.	.	.	.	.	.	.	.	.	.	.	.	.	.	.	.	.	.	.	.	.	.	.	.	.	.	.	.	.
EPI ISL 17277266 A canine China 15001 2019 HA		.	.	T	.	.	.	.	.	.	.	.	.	.	.	.	G	.	.	.	.	.	.	.	.	.	.	.	.	.	.	.	.	.	.	.	.	.	.	.	.	.	.	.	.	.	.	.	.
EPI ISL 17277337 A canine China 15068 2019 HA		.	.	T	.	.	.	.	.	.	.	.	.	.	.	.	G	.	.	.	.	.	.	.	.	.	.	.	.	.	.	.	.	.	.	.	.	.	.	.	.	.	.	.	.	.	.	.	.
EPI ISL 17277336 A canine China 15066 2019 HA		.	.	T	.	.	.	.	.	.	.	.	.	.	.	.	G	.	.	.	.	.	.	.	.	.	.	.	.	.	.	.	.	.	.	.	.	.	.	.	.	.	.	.	.	.	.	.	.
EPI ISL 17277335 A canine China 15027 2019 HA		.	.	T	.	.	.	.	.	.	.	.	.	.	.	.	G	.	.	.	.	.	.	.	.	.	.	.	.	.	.	.	.	.	.	.	.	.	.	.	.	.	.	.	.	.	.	.	.
EPI ISL 18750107 A canine California CVM 17384101 2019 HA		.	.	T	.	.	.	.	.	.	.	.	.	.	.	.	G	.	.	.	.	.	.	.	.	.	.	.	.	.	.	.	.	.	.	.	.	.	.	.	.	.	.	.	.	.	.	.	.
EPI ISL 18750108 A canine California CVM 1738411 2019 HA		.	.	T	.	.	.	.	.	.	.	.	.	.	.	.	G	.	.	.	.	.	.	.	.	.	.	.	.	.	.	.	.	.	.	.	.	.	.	.	.	.	.	.	.	.	.	.	.
EPI ISL 366884 A canine China Shanghai 0315 2019 2019 HA		.	.	T	.	.	.	.	.	.	.	.	.	.	.	.	G	.	.	.	.	.	.	.	.	.	.	.	.	.	.	.	.	.	.	.	.	.	.	.	.	.	.	.	.	.	.	.	.
EPI ISL 499084 A canine Guangdong 1 2018 HA		.	.	T	.	.	.	.	.	.	.	.	.	.	.	.	G	.	.	.	.	.	.	.	.	.	.	.	.	.	.	.	.	.	.	.	.	.	.	.	.	.	.	.	.	.	.	.	.
EPI ISL 499085 A canine Guangdong 2 2018 HA		.	.	T	.	.	.	.	.	.	.	.	.	.	.	.	G	.	.	.	.	.	.	.	.	.	.	.	.	.	.	.	.	.	.	.	.	.	.	.	.	.	.	.	.	.	.	.	.
CN HLJ 3 19 H3N2 HA		.	.	T	.	.	.	.	.	.	.	.	.	.	.	.	G	.	K	.	.	.	.	.	.	.	.	.	.	.	.	.	.	.	.	.	.	.	.	.	.	.	.	.	.	.	.	.	.
EPI ISL 502293 A canine Ontario NCFAD 2018 070 10 2018 HA		.	.	T	.	.	.	.	.	.	.	.	.	.	.	.	G	.	.	.	.	.	.	.	.	.	.	.	.	.	.	.	.	.	.	.	.	.	.	.	.	.	.	.	.	.	.	.	.
EPI ISL 502304 A canine Ontario NCFAD 2018 070 7 2018 HA		.	.	T	.	.	.	.	.	.	.	.	.	.	.	.	G	.	.	.	.	.	.	.	.	.	.	.	.	.	.	.	.	.	.	.	.	.	.	.	.	.	.	.	.	.	.	.	.
EPI ISL 502305 A canine Ontario NCFAD 2018 070 8 2018 HA		.	.	T	.	.	.	.	.	.	.	.	.	.	.	.	G	.	.	.	.	.	.	.	.	.	.	.	.	.	.	.	.	.	.	.	.	.	.	.	.	.	.	.	.	.	.	.	.
EPI ISL 502306 A canine Ontario NCFAD 2018 070 9 2018 HA		.	.	T	.	.	.	.	.	.	.	.	.	.	.	.	G	.	.	.	.	.	.	.	.	.	.	.	.	.	.	.	.	.	.	.	.	.	.	.	.	.	.	.	.	.	.	.	.
EPI ISL 502294 A canine Ontario NCFAD 2018 070 11 2018 HA		.	.	T	.	.	.	.	.	.	.	.	.	.	.	.	G	.	.	.	.	.	.	.	.	.	.	.	.	.	.	.	.	.	.	.	.	.	.	.	.	.	.	.	.	.	.	.	.
EPI ISL 502295 A canine Ontario NCFAD 2018 070 12 2018 HA		.	.	T	.	.	.	.	.	.	.	.	.	.	.	.	G	.	.	.	.	.	.	.	.	.	.	.	.	.	.	.	.	.	.	.	.	.	.	.	.	.	.	.	.	.	.	.	.
EPI ISL 502298 A canine Ontario NCFAD 2018 070 15 2018 HA		.	.	T	.	.	.	.	.	.	.	.	.	.	.	.	G	.	.	.	.	.	.	.	.	.	.	.	.	.	.	.	.	.	.	.	.	.	.	.	.	.	.	.	.	.	.	.	.
EPI ISL 502297 A canine Ontario NCFAD 2018 070 14 2018 HA		.	.	T	.	.	.	.	.	.	.	.	.	.	.	.	G	.	.	.	.	.	.	.	.	.	.	.	.	.	.	.	.	.	.	.	.	.	.	.	.	.	.	.	.	.	.	.	.
EPI ISL 502299 A canine Ontario NCFAD 2018 070 16 2018 HA		.	.	T	.	.	.	.	.	.	.	.	.	.	.	.	G	.	.	.	.	.	.	.	.	.	.	.	.	.	.	.	.	.	.	.	.	.	.	.	.	.	.	.	.	.	.	.	.
EPI ISL 502296 A canine Ontario NCFAD 2018 070 13 2018 HA		.	.	T	.	.	.	.	.	.	.	.	.	.	.	.	G	.	.	.	.	.	.	.	.	.	.	.	.	.	.	.	.	.	.	.	.	.	.	.	.	.	.	.	.	.	.	.	.
EPI ISL 372279 A Canis lupus familiaris USA 000915 2018 HA		.	.	T	.	.	.	.	.	.	.	.	.	.	.	.	G	.	.	.	.	.	.	.	.	.	.	.	.	.	.	.	.	.	.	.	.	.	.	.	.	.	.	.	.	.	.	.	.
EPI ISL 372281 A Canis lupus familiaris USA 007780 2018 HA		.	.	T	.	.	.	.	.	.	.	.	.	.	.	.	G	.	.	.	.	.	.	.	.	.	.	.	.	.	.	.	.	.	.	.	.	.	.	.	.	.	.	.	.	.	.	.	.
EPI ISL 379495 A canine Shanghai 20170721 36 2017 HA		.	.	T	.	.	.	.	.	.	.	.	.	.	.	.	G	.	.	.	.	.	.	.	.	.	.	.	.	.	.	.	.	.	.	.	.	.	.	.	.	.	.	.	.	.	.	.	.
EPI ISL 379497 A canine Shanghai 20170622 7 2017 HA		.	.	T	.	.	.	.	.	.	.	.	.	.	.	.	G	.	.	.	.	.	.	.	.	.	.	.	.	.	.	.	.	.	.	.	.	.	.	.	.	.	.	.	.	.	.	.	.
EPI ISL 379496 A canine Shanghai 20170713 18 2017 HA		.	.	T	.	.	.	.	.	.	.	.	.	.	.	.	G	.	.	.	.	.	.	.	.	.	.	.	.	.	.	.	.	.	.	.	.	.	.	.	.	.	.	.	.	.	.	.	.
EPI ISL 379513 A canine Beijing 20170720 30 2017 HA		.	.	T	.	.	.	.	.	.	.	.	.	.	.	.	G	.	S	.	.	.	.	.	.	.	.	.	.	.	.	.	.	.	.	.	.	.	.	.	.	.	.	.	.	.	.	.	.
EPI ISL 379518 A canine Beijing 20170616 202 2017 HA		.	.	T	.	.	.	.	.	.	.	.	.	.	.	.	G	.	S	.	.	.	.	.	.	.	.	.	.	.	.	.	.	.	.	.	.	.	.	.	.	.	.	.	.	.	.	.	.
EPI ISL 379529 A canine Beijing 20170528 147 2017 HA		.	.	T	.	.	.	.	.	.	.	.	.	.	.	.	G	.	.	.	.	.	.	.	.	.	.	.	.	.	.	.	.	.	.	.	.	.	.	.	.	.	.	.	.	.	.	.	.
EPI ISL 379530 A canine Beijing 20170527 146 2017 HA		.	.	T	.	.	.	.	.	.	.	.	.	.	.	.	G	.	.	.	.	.	.	.	.	.	.	.	.	.	.	.	.	.	.	.	.	.	.	.	.	.	.	.	.	.	.	.	.
EPI ISL 379536 A canine Beijing 20170510 118 2017 HA		.	.	T	.	.	.	.	.	.	.	.	.	.	.	.	G	.	.	.	.	.	.	.	.	.	.	.	.	.	.	.	.	.	.	.	.	.	.	.	.	.	.	.	.	.	.	.	.
EPI ISL 379514 A canine Beijing 20170712 18 2017 HA		.	.	T	.	.	.	.	.	.	.	.	.	.	.	.	G	.	.	.	.	.	.	.	.	.	.	.	.	.	.	.	.	.	.	.	.	.	.	.	.	.	.	.	.	.	.	.	.
EPI ISL 379531 A canine Beijing 20170512 137 2017 HA		.	.	T	.	.	.	.	.	.	.	.	.	.	.	.	G	.	.	.	.	.	.	.	.	.	.	.	.	.	.	.	.	.	.	.	.	.	.	.	.	.	.	.	.	.	.	.	.
EPI ISL 379532 A canine Beijing 20170512 133 2017 HA		.	.	T	.	.	.	.	.	.	.	.	.	.	.	.	G	.	.	.	.	.	.	.	.	.	.	.	.	.	.	.	.	.	.	.	.	.	.	.	.	.	.	.	.	.	.	.	.
EPI ISL 502287 A canine Ontario NCFAD 2018 064 1 2018 HA		.	.	T	.	.	.	.	.	.	.	.	.	.	.	.	G	.	.	.	.	.	.	.	.	.	.	.	.	.	.	.	.	.	.	.	.	.	.	.	.	.	.	.	.	.	.	.	.
EPI ISL 502288 A canine Ontario NCFAD 2018 069 1 2018 HA		.	.	T	.	.	.	.	.	.	.	.	.	.	.	.	G	.	.	.	.	.	.	.	.	.	.	.	.	.	.	.	.	.	.	.	.	.	.	.	.	.	.	.	.	.	.	.	.
EPI ISL 502289 A canine Ontario NCFAD 2018 069 10 2018 HA		.	.	T	.	.	.	.	.	.	.	.	.	.	.	.	G	.	.	.	.	.	.	.	.	.	.	.	.	.	.	.	.	.	.	.	.	.	.	.	.	.	.	.	.	.	.	.	.
EPI ISL 502291 A canine Ontario NCFAD 2018 069 9 2018 HA		.	.	T	.	.	.	.	.	.	.	.	.	.	.	.	G	.	.	.	.	.	.	.	.	.	.	.	.	.	.	.	.	.	.	.	.	.	.	.	.	.	.	.	.	.	.	.	.
EPI ISL 502290 A canine Ontario NCFAD 2018 069 6 2018 HA		.	.	T	.	.	.	.	.	.	.	.	.	.	.	.	G	.	.	.	.	.	.	.	.	.	.	.	.	.	.	.	.	.	.	.	.	.	.	.	.	.	.	.	.	.	.	.	.
EPI ISL 329151 A canine Ohio A82 2017 HA		.	.	T	.	.	.	.	.	.	.	.	.	.	.	.	G	.	.	.	.	.	.	.	.	.	.	.	.	.	.	.	.	.	.	.	.	.	.	.	.	.	.	.	.	.	.	.	.
EPI ISL 372288 A Canis lupus familiaris USA 188203 2017 HA		.	.	T	.	.	.	.	.	.	.	.	.	.	.	.	G	.	.	.	.	.	.	.	.	.	.	.	.	.	.	.	.	.	.	.	.	.	.	.	.	.	.	.	.	.	.	.	.
EPI ISL 372289 A Canis lupus familiaris USA 188226 2017 HA		.	.	T	.	.	.	.	.	.	.	.	.	.	.	.	G	.	.	.	.	.	.	.	.	.	.	.	.	.	.	.	.	.	.	.	.	.	.	.	.	.	.	.	.	.	.	.	.
EPI ISL 372287 A Canis lupus familiaris USA 118191 2017 HA		.	.	T	.	.	.	.	.	.	.	.	.	.	.	.	G	.	.	.	.	.	.	.	.	.	.	.	.	.	.	.	.	.	.	.	.	.	.	.	.	.	.	.	.	.	.	.	.
EPI ISL 329172 A canine Illinois A37 2017 HA		.	.	T	.	.	.	.	.	.	.	.	.	.	.	.	G	.	.	.	.	.	.	.	.	.	.	.	.	.	.	.	.	.	.	.	.	.	.	.	.	.	.	.	.	.	.	.	.
EPI ISL 329152 A canine Ohio A91 2017 HA		.	.	T	.	.	.	.	.	.	.	.	.	.	.	.	G	.	.	.	.	.	.	.	.	.	.	.	.	.	.	.	.	.	.	.	.	.	.	.	.	.	.	.	.	.	.	.	.
EPI ISL 372290 A Canis lupus familiaris USA 188297 2017 HA		.	.	T	.	.	.	.	.	.	.	.	.	.	.	.	G	.	.	.	.	.	.	.	.	.	.	.	.	.	.	.	.	.	.	.	.	.	.	.	.	.	.	.	.	.	.	.	.
EPI ISL 379517 A canine Beijing 20170618 206 2017 HA		.	.	T	.	.	.	.	.	.	.	.	.	.	.	.	G	.	.	.	.	.	.	.	.	.	.	.	.	.	.	.	.	.	.	.	.	.	.	.	.	.	.	.	.	.	.	.	.
EPI ISL 379523 A canine Beijing 20170610 174 2017 HA		.	.	T	.	.	.	.	.	.	.	.	.	.	.	.	G	.	.	.	.	.	.	.	.	.	.	.	.	.	.	.	.	.	.	.	.	.	.	.	.	.	.	.	.	.	.	.	.
EPI ISL 379519 A canine Beijing 20170616 200 2017 HA		.	.	T	.	.	.	.	.	.	.	.	.	.	.	.	G	.	.	.	.	.	.	.	.	.	.	.	.	.	.	.	.	.	.	.	.	.	.	.	.	.	.	.	.	.	.	.	.
EPI ISL 379525 A canine Beijing 20170610 172 2017 HA		.	.	T	.	.	.	.	.	.	.	.	.	.	.	.	G	.	.	.	.	.	.	.	.	.	.	.	.	.	.	.	.	.	.	.	.	.	.	.	.	.	.	.	.	.	.	.	.
EPI ISL 379524 A canine Beijing 20170610 173 2017 HA		.	.	T	.	.	.	.	.	.	.	.	.	.	.	.	G	.	.	.	.	.	.	.	.	.	.	.	.	.	.	.	.	.	.	.	.	.	.	.	.	.	.	.	.	.	.	.	.
EPI ISL 379520 A canine Beijing 20170615 195 2017 HA		.	.	T	.	.	.	.	.	.	.	.	.	.	.	.	G	.	.	.	.	.	.	.	.	.	.	.	.	.	.	.	.	.	.	.	.	.	.	.	.	.	.	.	.	.	.	.	.
EPI ISL 379540 A canine Beijing 20170417 81 2017 HA		.	.	T	.	.	.	.	.	.	.	.	.	.	.	.	G	.	.	.	.	.	.	.	.	.	.	.	.	.	.	.	.	.	.	.	.	.	.	.	.	.	.	.	.	.	.	.	.
EPI ISL 379521 A canine Beijing 20170614 185 2017 HA		.	.	N	.	.	.	.	.	.	.	.	.	.	.	.	G	.	.	.	.	.	.	.	.	.	.	.	.	.	.	.	.	.	.	.	.	.	.	.	.	.	.	.	.	.	.	.	.
EPI ISL 329154 A canine South Carolina 132956 2017 HA		.	.	T	.	.	.	.	.	.	.	.	.	.	.	.	G	.	.	.	.	.	.	.	.	.	.	.	.	.	.	.	.	.	.	.	.	.	.	.	.	.	.	.	.	.	.	.	.
EPI ISL 379493 A canine Xi an 20170601 159 2017 HA		.	.	T	.	.	.	.	.	.	.	.	.	.	.	.	G	.	.	.	.	.	.	.	.	.	.	.	.	.	.	.	.	.	.	.	.	.	.	.	.	.	.	.	.	.	.	.	.
EPI ISL 379494 A canine Xi an 20170601 157 2017 HA		.	.	T	.	.	.	.	.	.	.	.	.	.	.	.	G	.	.	.	.	.	.	.	.	.	.	.	.	.	.	.	.	.	.	.	.	.	.	.	.	.	.	.	.	.	.	.	.
EPI ISL 379526 A canine Beijing 20170604 164 2017 HA		.	.	T	.	.	.	.	.	.	.	.	.	.	.	.	G	.	.	.	.	.	.	.	.	.	.	.	.	.	.	.	.	.	.	.	.	.	.	.	.	.	.	.	.	.	.	.	.
EPI ISL 379498 A canine Nanjing 20170704 53 2017 HA		.	.	T	.	.	.	.	.	.	.	.	.	.	.	.	G	.	.	.	.	.	.	.	.	.	.	.	.	.	.	.	.	.	.	.	.	.	.	.	.	.	.	.	.	.	.	.	.
EPI ISL 379499 A canine Nanjing 20170620 47 2017 HA		.	.	T	.	.	.	.	.	.	.	.	.	.	.	.	G	.	.	.	.	.	.	.	.	.	.	.	.	.	.	.	.	.	.	.	.	.	.	.	.	.	.	.	.	.	.	.	.
EPI ISL 379502 A canine Nanjing 20170419 12 2017 HA		.	.	T	.	.	.	.	.	.	.	.	.	.	.	.	G	.	.	.	.	.	.	.	.	.	.	.	.	.	.	.	.	.	.	.	.	.	.	.	.	.	.	.	.	.	.	.	.
EPI ISL 379500 A canine Nanjing 20170607 40 2017 HA		.	.	T	.	.	.	.	.	.	.	.	.	.	.	.	G	.	S	.	.	.	.	.	.	.	.	.	.	.	.	.	.	.	.	.	.	.	.	.	.	.	.	.	.	.	.	.	.
EPI ISL 379501 A canine Nanjing 20170515 25 2017 HA		.	.	T	.	.	.	.	.	.	.	.	.	.	.	.	G	.	.	.	.	.	.	.	.	.	.	.	.	.	.	.	.	.	.	.	.	.	.	.	.	.	.	.	.	.	.	.	.
EPI ISL 379503 A canine Nanjing 20170328 7 2017 HA		.	.	T	.	.	.	.	.	.	.	.	.	.	.	.	G	.	S	.	.	.	.	.	.	.	.	.	.	.	.	.	.	.	.	.	.	.	.	.	.	.	.	.	.	.	.	.	.
EPI ISL 379505 A canine Beijing 20161228 9 2016 HA		.	.	T	.	.	.	.	.	.	.	.	.	.	.	.	G	.	.	.	.	.	.	.	.	.	.	.	.	.	.	.	.	.	.	.	.	.	.	.	.	.	.	.	.	.	.	.	.
EPI ISL 379506 A canine Beijing 20161216 8 2016 HA		.	.	T	.	.	.	.	.	.	.	.	.	.	.	.	G	.	.	.	.	.	.	.	.	.	.	.	.	.	.	.	.	.	.	.	.	.	.	.	.	.	.	.	.	.	.	.	.
EPI ISL 379515 A canine Beijing 20170711 16 2017 HA		.	.	T	.	.	.	.	.	.	.	.	.	.	.	.	G	.	.	.	.	.	.	.	.	.	.	.	.	.	.	.	.	.	.	.	.	.	.	.	.	.	.	.	.	.	.	.	.
EPI ISL 379535 A canine Beijing 20170512 120 2017 HA		.	.	T	.	.	.	.	.	.	.	.	.	.	.	.	G	.	.	.	.	.	.	.	.	.	.	.	.	.	.	.	.	.	.	.	.	.	.	.	.	.	.	.	.	.	.	.	.
EPI ISL 6785379 A canine Henan L03 2018 HA		.	E	T	.	.	.	F	.	.	.	.	.	.	.	.	G	.	.	.	.	.	.	.	.	.	.	.	.	.	.	.	.	.	.	.	.	.	.	.	.	.	.	.	.	.	.	.	.
EPI ISL 372280 A Canis lupus familiaris USA 006974 2018 HA		.	.	T	.	.	.	.	.	.	.	.	.	.	.	.	G	.	.	.	.	.	.	.	.	.	.	.	.	.	.	.	.	.	.	.	.	.	.	.	.	.	.	.	.	.	.	.	.
EPI ISL 502302 A canine Ontario NCFAD 2018 070 4 2018 HA		.	.	T	.	.	.	.	.	.	.	.	.	.	.	.	G	.	.	.	.	.	.	.	.	.	.	.	.	.	.	.	.	.	.	.	.	.	.	.	.	.	.	.	.	.	.	.	.
EPI ISL 502292 A canine Ontario NCFAD 2018 070 1 2018 HA		.	.	T	.	.	.	.	.	.	.	.	.	.	.	.	G	.	.	.	.	.	.	.	.	.	.	.	.	.	.	.	.	.	.	.	.	.	.	.	.	.	.	.	.	.	.	.	.
EPI ISL 372293 A canine California BRW002 2018 HA		.	.	T	.	.	.	.	.	.	.	.	.	.	.	.	G	.	.	.	.	.	.	.	.	.	.	.	.	.	.	.	.	.	.	.	.	.	.	.	.	.	.	.	.	.	.	.	.
EPI ISL 372292 A Canis lupus familiaris USA 218592 2017 HA		.	.	T	.	.	.	.	.	.	.	.	.	.	.	.	G	.	.	.	.	.	.	.	.	.	.	.	.	.	.	.	.	.	.	.	.	.	.	.	.	.	.	.	.	.	.	.	.
EPI ISL 502301 A canine Ontario NCFAD 2018 070 3 2018 HA		.	.	T	.	.	.	.	.	.	.	.	.	.	.	.	G	.	.	.	.	.	.	.	.	.	.	.	.	.	.	.	.	.	.	.	.	.	.	.	.	.	.	.	.	.	.	.	.
EPI ISL 372295 A canine Nevada BRW015 2018 HA		.	.	T	.	.	.	.	.	.	.	.	.	.	.	.	G	.	.	.	.	.	.	.	.	.	.	.	.	.	.	.	.	.	.	.	.	.	.	.	.	.	.	.	.	.	.	.	.
EPI ISL 502300 A canine Ontario NCFAD 2018 070 2 2018 HA		.	.	T	.	.	.	.	.	.	.	.	.	.	.	.	G	.	.	.	.	.	.	.	.	.	.	.	.	.	.	.	.	.	.	.	.	.	.	.	.	.	.	.	.	.	.	.	.
EPI ISL 502303 A canine Ontario NCFAD 2018 070 5 2018 HA		.	.	T	.	.	.	.	.	.	.	.	.	.	.	.	G	.	.	.	.	.	.	.	.	.	.	.	.	.	.	.	.	.	.	.	.	.	.	.	.	.	.	.	.	.	.	.	.
EPI ISL 502286 A canine Ontario NCFAD 2018 001 4 2018 HA		.	.	T	.	.	.	.	.	.	.	.	.	.	.	.	G	.	.	.	.	.	.	.	.	.	.	.	.	.	.	.	.	.	.	.	.	.	.	.	.	.	.	.	.	.	.	.	.
EPI ISL 372294 A canine California BRW003 2018 HA		.	.	T	.	.	.	.	.	.	.	.	.	.	.	.	G	.	.	.	.	.	.	.	.	.	.	.	.	.	.	.	.	.	.	.	.	.	.	.	.	.	.	.	.	.	.	.	.
EPI ISL 372282 A Canis lupus familiaris USA 007781 2018 HA		.	.	T	.	.	.	.	.	.	.	.	.	.	.	.	G	.	.	.	.	.	.	.	.	.	.	.	.	.	.	.	.	.	.	.	.	.	.	.	.	.	.	.	.	.	.	.	.
EPI ISL 372284 A Canis lupus familiaris USA 150620 2018 HA		.	.	T	.	.	.	.	.	.	.	.	.	.	.	.	G	.	.	.	.	.	.	.	.	.	.	.	.	.	.	.	.	.	.	.	.	.	.	.	.	.	.	.	.	.	.	.	.
EPI ISL 372285 A Canis lupus familiaris USA 152386 2018 HA		.	.	T	.	.	.	.	.	.	.	.	.	.	.	.	G	.	.	.	.	.	.	.	.	.	.	.	.	.	.	.	.	.	.	.	.	.	.	.	.	.	.	.	.	.	.	.	.
EPI ISL 372297 A canine New Jersey CRP036 2018 HA		.	.	T	.	.	.	.	.	.	.	.	.	.	.	.	G	.	.	.	.	.	.	.	.	.	.	.	.	.	.	.	.	.	.	.	.	.	.	.	.	.	.	.	.	.	.	.	.
EPI ISL 372298 A canine New York CRP034 2018 HA		.	.	T	.	.	.	.	.	.	.	.	.	.	.	.	G	.	.	.	.	.	.	.	.	.	.	.	.	.	.	.	.	.	.	.	.	.	.	.	.	.	.	.	.	.	.	.	.
EPI ISL 372296 A canine Nevada BRW018 2018 HA		.	.	T	.	.	.	.	.	.	.	.	.	.	.	.	G	.	.	.	.	.	.	.	.	.	.	.	.	.	.	.	.	.	.	.	.	.	.	.	.	.	.	.	.	.	.	.	.
EPI ISL 17805983 A dog Indiana M16 09378 32 1 2016 HA		.	.	T	.	.	.	.	.	.	.	.	.	.	.	.	G	.	.	.	.	.	.	.	.	.	.	.	.	.	.	.	.	.	.	.	.	.	.	.	.	.	.	.	.	.	.	.	.
EPI ISL 308898 A canine Illinois 20170110 1G4 2016 HA		.	.	T	.	.	.	.	.	.	.	.	.	.	.	.	G	.	.	.	.	.	.	.	.	.	.	.	.	.	.	.	.	.	.	.	.	.	.	.	.	.	.	.	.	.	.	.	.
EPI ISL 308873 A canine Illinois M16 25374 14 1 2016 HA		.	.	T	.	.	.	.	.	.	.	.	.	.	.	.	G	.	.	.	.	.	.	.	.	.	.	.	.	.	.	.	.	.	.	.	.	.	.	.	.	.	.	.	.	.	.	.	.
EPI ISL 308888 A canine Illinois M16 16391 2 1 2016 HA		.	.	T	.	.	.	.	.	.	.	.	.	.	.	.	G	.	.	.	.	.	.	.	.	.	.	.	.	.	.	.	.	.	.	.	.	.	.	.	.	.	.	.	.	.	.	.	.
EPI ISL 329169 A canine Illinois 145135 16 3 1 2016 HA		.	.	T	.	.	.	.	.	.	.	.	.	.	.	.	G	.	.	.	.	.	.	.	.	.	.	.	.	.	.	.	.	.	.	.	.	.	.	.	.	.	.	.	.	.	.	.	.
EPI ISL 308880 A canine Illinois M16 30480 3 1 2016 HA		.	.	T	.	.	.	.	.	.	.	.	.	.	.	.	G	.	.	.	.	.	.	.	.	.	.	.	.	.	.	.	.	.	.	.	.	.	.	.	.	.	.	.	.	.	.	.	.
EPI ISL 308883 A canine Illinois M17 05782 8 1 2017 HA		.	.	T	.	.	.	.	.	.	.	.	.	.	.	.	G	.	.	.	.	.	.	.	.	.	.	.	.	.	.	.	.	.	.	.	.	.	.	.	.	.	.	.	.	.	.	.	.
EPI ISL 308889 A canine Illinois M17 05782 1 1 2017 HA		.	.	T	.	.	.	.	.	.	.	.	.	.	.	.	G	.	.	.	.	.	.	.	.	.	.	.	.	.	.	.	.	.	.	.	.	.	.	.	.	.	.	.	.	.	.	.	.
EPI ISL 308890 A canine Illinois M17 05782 4 1 2017 HA		.	.	T	.	.	.	.	.	.	.	.	.	.	.	.	G	.	.	.	.	.	.	.	.	.	.	.	.	.	.	.	.	.	.	.	.	.	.	.	.	.	.	.	.	.	.	.	.
EPI ISL 308896 A canine Illinois M17 05782 7 1 2017 HA		.	.	T	.	.	.	.	.	.	.	.	.	.	.	.	G	.	.	.	.	.	.	.	.	.	.	.	.	.	.	.	.	.	.	.	.	.	.	.	.	.	.	.	.	.	.	.	.
EPI ISL 308887 A canine Illinois M17 05782 11 1 2017 HA		.	.	T	.	.	.	.	.	.	.	.	.	.	.	.	G	.	.	.	.	.	.	.	.	.	.	.	.	.	.	.	.	.	.	.	.	.	.	.	.	.	.	.	.	.	.	.	.
EPI ISL 308885 A canine Pennsylvania 20170411 5 2017 HA		.	.	T	.	.	.	.	.	.	.	.	.	.	.	.	G	.	.	.	.	.	.	.	.	.	.	.	.	.	.	.	.	.	.	.	.	.	.	.	.	.	.	.	.	.	.	.	.
EPI ISL 329176 A canine Indiana 1177 17 1 2017 HA		.	.	T	.	.	.	.	.	.	.	.	.	.	.	.	G	.	.	.	.	.	.	.	.	.	.	.	.	.	.	.	.	.	.	.	.	.	.	.	.	.	.	.	.	.	.	.	.
EPI ISL 308886 A canine Illinois 20170110 1G12 2016 HA		.	.	T	.	.	.	.	.	.	.	.	.	.	.	.	G	.	.	.	.	.	.	.	.	.	.	.	.	.	.	.	.	.	.	.	.	.	.	.	.	.	.	.	.	.	.	.	.
EPI ISL 329173 A canine Indiana 132276 16 1 2 2016 HA		.	.	T	.	.	.	.	.	.	.	.	.	.	.	.	G	.	.	.	.	.	.	.	.	.	.	.	.	.	.	.	.	.	.	.	.	.	.	.	.	.	.	.	.	.	.	.	.
EPI ISL 329178 A canine Indiana 17031 16 2 2016 HA		.	.	T	.	.	.	.	.	.	.	.	.	.	.	.	G	.	.	.	.	.	.	.	.	.	.	.	.	.	.	.	.	.	.	.	.	.	.	.	.	.	.	.	.	.	.	.	.
EPI ISL 329167 A canine Illinois 20170110 1A4 2016 HA		.	.	T	.	.	.	.	.	.	.	.	.	.	.	.	G	.	.	.	.	.	.	.	.	.	.	.	.	.	.	.	.	.	.	.	.	.	.	.	.	.	.	.	.	.	.	.	.
EPI ISL 308882 A canine Illinois 187427 16 7 2016 HA		.	.	T	.	.	.	.	.	.	.	.	.	.	.	.	G	.	.	.	.	.	.	.	.	.	.	.	.	.	.	.	.	.	.	.	.	.	.	.	.	.	.	.	.	.	.	.	.
EPI ISL 308895 A canine Illinois 20170110 2G1 2016 HA		.	.	T	.	.	.	.	.	.	.	.	.	.	.	.	G	.	.	.	.	.	.	.	.	.	.	.	.	.	.	.	.	.	.	.	.	.	.	.	.	I	.	.	.	.	.	.	.
EPI ISL 308897 A canine Illinois 20170110 2F1 2016 HA		.	.	T	.	.	.	.	.	.	.	.	.	.	.	.	G	.	.	.	.	.	.	.	.	.	.	.	.	.	.	.	.	.	.	.	.	.	.	.	.	I	.	.	.	.	.	.	.
EPI ISL 329175 A canine Indiana 093165 16 1 1 2016 HA		.	.	T	.	.	.	.	.	.	.	.	.	.	.	.	G	.	.	.	.	.	.	.	.	.	.	.	.	.	.	.	.	.	.	.	.	.	.	.	.	.	.	.	.	.	.	.	.
EPI ISL 329183 A canine Illinois 091375 16 1 1 2016 HA		.	.	T	.	.	.	.	.	.	.	.	.	.	.	.	G	.	.	.	.	.	.	.	.	.	.	.	.	.	.	.	.	.	.	.	.	.	.	.	.	.	.	.	.	.	.	.	.
EPI ISL 329174 A canine Illinois I0182389 2015 HA		.	.	T	.	.	.	.	.	.	.	.	.	.	.	.	G	.	.	.	.	.	.	.	.	.	.	.	.	.	.	.	.	.	.	.	.	.	.	.	.	.	.	.	.	.	.	.	.
EPI ISL 190463 A canine Illinois 12191 2015 HA		.	.	T	.	.	.	.	.	.	.	.	.	.	.	.	G	.	.	.	.	.	.	.	.	.	.	.	.	.	.	.	.	.	.	.	.	.	.	.	.	.	.	.	.	.	.	.	.
EPI ISL 329177 A canine Illinois 41915 2015 HA		.	.	T	.	.	.	.	.	.	.	.	.	.	.	.	G	.	.	.	.	.	.	.	.	.	.	.	.	.	.	.	.	.	.	.	.	.	.	.	.	.	.	.	.	.	.	.	.
EPI ISL 234608 A canine Illinois 1619144 2015 HA		.	.	T	.	.	.	.	.	.	.	.	.	.	.	.	G	.	.	.	.	.	.	.	.	.	.	.	.	.	.	.	.	.	.	.	.	.	.	.	.	.	.	.	.	.	.	.	.
EPI ISL 234610 A canine Georgia 95391 2015 HA		.	.	T	.	.	.	.	.	.	.	.	.	.	.	.	G	.	.	.	.	.	.	.	.	.	.	.	.	.	.	.	.	.	.	.	.	.	.	.	.	.	.	.	.	.	.	.	.
EPI ISL 234604 A canine Wisconsin 19137 2016 HA		.	.	T	.	.	.	.	.	.	.	.	.	.	.	.	G	.	.	.	.	.	.	.	.	.	.	.	.	.	.	.	.	.	.	.	.	.	.	.	.	.	.	.	.	.	.	.	.
EPI ISL 284696 A canine Illinois 077753 2016 HA		.	.	T	.	.	.	.	.	.	.	.	.	.	.	.	G	.	.	.	.	.	.	.	.	.	.	.	.	.	.	.	.	.	.	.	.	.	.	.	.	.	.	.	.	.	.	.	.
EPI ISL 329168 A canine Illinois 077752 2016 HA		.	.	T	.	.	.	.	.	.	.	.	.	.	.	.	G	.	.	.	.	.	.	.	.	.	.	.	.	.	.	.	.	.	.	.	.	.	.	.	.	.	.	.	.	.	.	.	.
EPI ISL 308891 A canine Illinois M16 25374 19 1 2016 HA		.	.	T	.	.	.	.	.	.	.	.	.	.	.	.	G	.	.	.	.	.	.	.	.	.	.	.	.	.	.	.	.	.	.	.	.	.	.	.	.	.	.	.	.	.	.	.	.
EPI ISL 284694 A canine Indiana 003018 2016 HA		.	.	T	.	.	.	.	.	.	.	.	.	.	.	.	G	.	.	.	.	.	.	.	.	.	.	.	.	.	.	.	.	.	.	.	.	.	.	.	.	.	.	.	.	.	.	.	.
EPI ISL 284698 A canine Illinois 328292 2015 HA		.	.	T	.	.	.	.	.	.	.	.	.	.	.	.	G	.	.	.	.	.	.	.	.	.	.	.	.	.	.	.	.	.	.	.	.	.	.	.	.	.	.	.	.	.	.	.	.
EPI ISL 234669 A canine Texas 343907 2015 HA		.	.	T	.	.	.	.	.	.	.	.	.	.	.	.	G	.	.	.	.	.	.	.	.	.	.	.	.	.	.	.	.	.	.	.	.	.	.	.	.	.	.	.	.	.	.	.	.
EPI ISL 284697 A canine Illinois 283066 2015 HA		.	.	T	.	.	.	.	.	.	.	.	.	.	.	.	G	.	.	.	.	.	.	.	.	.	.	.	.	.	.	.	.	.	.	.	.	.	.	.	.	.	.	.	.	.	.	.	.
EPI ISL 329164 A canine Illinois 278597 2016 HA		.	.	T	.	.	.	.	.	.	.	.	.	.	.	.	G	.	.	.	.	.	.	.	.	.	.	.	.	.	.	.	.	.	.	.	.	.	.	.	.	.	.	.	.	.	.	.	.
EPI ISL 234606 A canine North Carolina 109904 2015 HA		.	.	T	.	.	.	.	.	.	.	.	.	.	.	.	G	.	.	.	P	.	.	.	.	.	.	.	.	.	.	.	.	.	.	.	.	.	.	.	.	.	.	.	.	.	.	.	.
EPI ISL 234609 A canine Indiana 96198 2015 HA		.	.	T	.	.	.	.	.	.	.	.	.	.	.	.	G	.	.	.	P	.	.	.	.	.	.	.	.	.	.	.	.	.	.	.	.	.	.	.	.	I	.	.	.	.	.	.	.
EPI ISL 309184 A canine Korea AS 05 2012 HA		.	.	T	.	.	.	.	.	.	.	.	.	.	.	.	G	.	S	.	P	.	.	.	.	.	.	.	.	.	.	.	.	.	.	.	.	.	.	.	.	.	.	.	.	.	.	.	.
EPI ISL 309186 A canine Korea AS 08 2012 HA		.	.	T	.	.	.	.	.	.	.	.	.	.	.	.	G	.	S	.	P	.	.	.	.	.	.	.	.	.	.	.	.	.	.	.	.	.	.	.	.	.	.	.	.	.	.	.	.
EPI ISL 309187 A canine Korea AS 09 2012 HA		.	.	T	.	.	.	.	.	.	.	.	.	.	.	.	G	.	S	.	P	.	.	.	.	.	.	.	.	.	.	.	.	.	.	.	.	.	.	.	.	.	.	.	.	.	.	.	.
EPI ISL 309182 A canine Korea AS 03 2012 HA		.	.	T	.	.	.	.	.	.	.	.	.	.	.	.	G	.	.	.	P	.	S	.	.	.	.	.	.	.	.	.	.	.	.	.	.	.	.	.	.	.	.	.	.	.	.	.	.
EPI ISL 309183 A canine Korea AS 04 2012 HA		.	.	T	.	.	.	.	.	.	.	.	.	.	.	.	G	.	.	.	P	.	S	.	.	.	.	.	.	.	.	.	.	.	.	.	.	.	.	.	.	.	.	.	.	.	.	.	.
EPI ISL 309188 A canine Korea AS 11 2013 HA		.	.	T	.	.	.	.	.	.	.	.	Y	.	.	.	G	.	.	.	P	.	S	.	.	.	.	.	.	.	.	.	.	.	.	.	.	.	.	.	.	.	.	.	.	.	.	.	.
KT446475.1 A/canine/Korea/S3001/2015(H3N2) HA		.	.	T	.	.	.	.	.	.	.	.	Y	.	.	.	G	.	.	.	P	.	S	.	.	.	.	.	.	.	.	.	.	.	.	T	.	.	.	.	.	.	.	.	.	.	.	.	.
EPI ISL 309189 A canine Korea AS 14 2013 HA		.	.	T	.	.	.	.	.	.	.	.	.	.	.	.	G	.	.	.	P	.	S	.	.	.	.	.	.	.	.	.	.	.	.	.	.	.	.	.	.	.	.	.	.	.	.	.	.
EPI ISL 309190 A canine Korea AS 15 2013 HA		.	.	T	.	.	.	.	.	.	.	.	.	.	.	.	G	.	.	.	P	.	S	.	.	.	.	.	.	.	.	.	.	.	.	.	.	.	.	.	.	.	.	.	.	.	.	.	.
EPI ISL 309185 A canine Korea AS 06 2012 HA		.	.	T	.	.	.	.	.	.	.	.	.	.	.	.	G	.	.	.	P	.	S	.	.	.	.	.	.	.	.	.	.	.	.	.	.	.	.	.	.	.	.	.	.	.	.	.	.
EPI ISL 129987 A canine Korea KRIBB01 2011 HA		.	.	T	.	.	.	.	.	.	.	.	.	.	.	.	G	.	.	.	P	.	.	.	.	.	.	.	.	.	.	.	.	.	.	.	.	.	.	.	.	.	.	.	.	.	.	S	.
EPI ISL 138997 A canine Korea CY009 2010 HA		.	.	T	.	.	.	.	.	.	.	.	.	.	.	.	G	.	.	.	P	.	.	.	.	.	.	.	.	.	.	.	.	.	.	.	.	.	.	.	.	.	.	.	.	.	.	.	.
EPI ISL 279526 A canine Korea CY053 2014 HA		.	.	T	.	.	.	.	.	.	.	.	.	.	.	.	G	.	.	.	P	.	.	.	.	.	.	.	.	.	.	.	.	.	.	.	.	.	.	.	.	.	.	.	.	.	.	.	.
EPI ISL 308872 A canine California 20170411 20 2017 HA		.	.	T	.	.	.	.	.	.	.	.	.	.	.	.	G	.	.	.	P	.	.	.	.	.	.	.	.	.	.	.	.	.	.	.	.	.	.	.	.	I	.	.	.	.	.	.	.
EPI ISL 328525 A canine California 043670 2017 HA		.	.	T	.	.	.	.	.	.	.	.	.	.	.	.	G	.	.	.	P	.	.	.	.	.	.	.	.	.	.	.	.	.	.	.	.	.	.	.	.	I	.	.	.	.	.	.	.
EPI ISL 379543 A canine Beijing 20150122 284 2015 HA		.	.	T	.	.	.	.	.	.	.	.	.	.	.	.	G	.	.	.	P	.	.	.	.	.	.	.	.	.	.	.	.	.	.	.	.	.	.	.	.	I	.	.	.	.	.	.	.
EPI ISL 379544 A canine Beijing 20150120 265 2015 HA		.	.	T	.	.	.	.	.	.	.	.	.	.	.	.	G	.	.	.	P	.	.	.	.	.	.	.	.	.	.	.	.	.	.	.	.	.	.	.	.	I	.	.	.	.	.	.	.
EPI ISL 285502 A canine China JLM1 2015 HA		.	.	T	.	.	.	.	.	.	.	.	.	.	.	.	G	.	.	.	P	.	.	.	.	.	.	.	.	.	.	.	.	.	.	.	.	.	.	A	.	L	.	.	.	.	.	.	.
EPI ISL 285503 A canine China JLM2 2015 HA		.	.	T	.	.	.	.	.	.	.	.	.	.	.	.	G	.	.	.	P	.	.	.	.	.	.	.	.	.	.	.	A	.	.	T	.	.	.	.	.	I	.	.	.	.	.	.	.
EPI ISL 297933 A canine China LG1 2015 HA		.	.	T	.	.	.	.	.	.	.	.	.	.	.	.	G	.	.	.	P	.	I	A	D	.	.	.	.	.	.	.	.	.	.	.	.	.	.	.	.	I	.	.	.	.	.	.	.
EPI ISL 297934 A canine China LG2 2015 HA		.	.	T	.	.	.	.	.	.	.	.	.	.	.	.	G	.	.	.	P	.	.	.	.	.	.	.	.	.	.	.	.	.	.	.	.	.	.	.	.	I	.	.	.	.	.	.	.
EPI ISL 379545 A canine Beijing 20150118 256 2015 HA		.	.	T	.	.	.	.	.	.	.	.	.	.	.	.	G	.	.	.	P	.	.	.	.	.	.	.	.	.	.	.	.	.	.	.	.	.	.	.	.	I	.	.	.	.	.	.	.
EPI ISL 379508 A canine Beijing 20131207 365 2013 HA		.	.	T	.	.	.	.	.	.	.	.	.	.	.	.	G	.	.	.	P	.	.	.	.	.	.	.	.	.	.	.	.	.	.	.	.	.	.	.	.	I	.	.	.	.	.	.	.
EPI ISL 379546 A canine Beijing 20140110 2 2014 HA		.	.	T	.	.	.	.	.	.	.	.	.	.	.	.	G	.	.	.	P	.	.	.	.	.	.	.	.	.	.	.	.	.	.	.	.	.	.	.	.	I	.	.	.	.	.	.	.
EPI ISL 379547 A canine Beijing 20140103 90 2014 HA		.	.	T	.	.	.	.	.	.	.	.	.	.	.	.	G	.	.	.	P	.	.	.	.	.	.	.	.	.	.	.	.	.	.	.	.	.	.	.	.	I	.	.	.	.	.	.	.
EPI ISL 379512 A canine Beijing 20131112 279 2013 HA		.	.	T	.	.	.	.	.	.	.	.	.	.	.	.	G	.	.	.	P	.	.	.	.	.	.	.	.	.	.	.	.	.	.	.	.	.	.	.	.	I	.	.	.	.	.	.	.
EPI ISL 379510 A canine Beijing 20131203 342 2013 HA		.	.	T	.	.	.	.	.	.	.	.	.	.	.	.	G	.	.	.	P	.	.	.	.	.	.	.	.	.	.	.	.	.	.	.	.	.	.	.	.	I	.	.	.	.	.	.	.
EPI ISL 379511 A canine Beijing 20131203 341 2013 HA		.	.	T	.	.	.	.	.	.	.	.	.	.	.	.	G	.	.	.	P	.	.	.	.	.	.	.	.	.	.	.	.	.	.	.	.	.	.	.	.	I	.	.	.	.	.	.	.
EPI ISL 379509 A canine Beijing 20131204 349 2013 HA		.	.	T	.	.	.	.	.	.	.	.	.	.	.	.	G	.	.	.	P	.	.	.	.	.	.	.	.	.	.	.	.	.	.	.	.	.	.	.	.	I	.	.	.	.	.	.	.
EPI ISL 379507 A canine Beijing 20121215 34 2012 HA		.	.	T	.	.	.	.	.	.	.	.	.	.	.	.	G	.	.	.	P	.	.	.	.	.	.	.	.	.	.	.	.	.	.	.	.	.	.	.	.	I	.	.	.	.	.	.	.
EPI ISL 379504 A canine Beijing 20121230 62 2012 HA		.	.	T	.	.	.	.	.	.	.	.	.	.	.	.	G	.	.	.	P	.	.	.	.	.	.	.	.	.	.	.	.	.	.	.	.	.	.	.	.	I	.	.	.	.	.	.	.
EPI ISL 162440 A canine Heilongjiang L1 2013 HA		.	.	T	.	.	.	.	.	.	.	.	.	.	.	.	G	.	.	.	P	.	.	.	.	.	.	.	.	.	.	.	.	.	.	.	.	.	.	.	.	I	.	.	.	.	.	.	.
EPI ISL 138948 A canine Guangdong 05 2011 HA		.	.	T	.	.	.	.	.	.	.	.	.	.	.	.	G	.	.	.	P	.	.	.	.	.	.	.	.	.	.	Q	.	.	.	.	.	L	.	.	.	I	.	.	.	.	.	.	.
EPI ISL 151145 A canine Guangdong 12 2012 HA		.	.	T	.	.	.	.	.	.	.	.	.	.	.	.	G	.	.	.	P	.	.	.	.	.	.	.	.	.	.	.	.	.	.	.	.	S	.	.	.	I	.	.	.	.	.	.	.
EPI ISL 128938 A canine Guangdong 2 2011 HA		.	.	T	.	.	.	.	.	.	.	.	.	.	.	.	G	.	.	.	P	.	.	.	.	.	.	.	.	.	.	.	.	.	.	V	.	.	.	.	.	I	.	.	.	.	.	.	.
EPI ISL 329146 A canine Guangdong 03 2013 HA		.	.	T	.	.	.	.	.	.	.	.	.	.	.	.	G	.	.	.	P	.	.	.	.	.	.	.	.	.	.	.	.	.	.	.	.	.	.	.	.	I	G	.	.	T	.	.	.
EPI ISL 329147 A canine Guangdong 04 2013 HA		.	.	T	.	.	.	.	.	.	.	.	.	.	.	.	G	.	.	.	P	.	.	.	.	.	.	.	.	.	.	.	.	.	.	.	.	.	.	.	.	I	.	.	.	.	.	.	.
EPI ISL 329149 A canine Guangdong 02 2014 HA		.	.	T	.	.	.	.	.	.	.	.	.	.	.	.	G	.	.	.	P	.	.	.	.	.	.	.	.	.	.	.	.	.	.	.	.	.	.	.	.	I	A	.	.	.	.	.	.
EPI ISL 329148 A canine Guangdong 01 2014 HA		.	.	T	.	.	.	.	.	.	.	.	.	.	.	.	G	.	.	.	P	.	.	.	.	.	.	.	.	.	.	.	.	.	.	.	.	.	.	.	.	I	.	.	.	.	.	.	.
EPI ISL 142881 A canine Guangdong 3 2011 HA		.	.	T	.	.	.	.	.	.	.	.	.	.	.	.	G	.	.	.	P	.	.	.	.	.	.	.	.	.	.	.	.	.	.	.	.	.	.	.	.	I	.	.	.	.	.	.	.
EPI ISL 93813 A canine Jiangsu 05 2010 HA		.	.	T	.	.	.	.	.	.	.	.	.	.	.	.	G	.	.	.	P	.	.	.	.	.	.	.	.	.	.	.	.	.	.	.	.	.	.	.	.	I	.	.	.	.	.	.	.
EPI ISL 93814 A canine Jiangsu 04 2010 HA		.	.	T	.	.	.	.	.	.	.	.	.	.	.	.	G	.	.	.	P	.	.	.	.	.	.	.	.	.	.	.	.	.	.	.	.	.	.	.	.	I	.	.	.	.	.	.	.
EPI ISL 93815 A canine Jiangsu 03 2010 HA		.	.	T	.	.	.	.	.	.	.	.	.	.	.	.	G	.	.	.	P	.	.	.	.	.	.	.	.	.	.	.	.	.	.	.	.	.	.	.	.	I	.	.	.	.	.	.	.
EPI ISL 93817 A canine Jiangsu 01 2009 HA		.	.	T	.	.	.	.	.	.	.	.	.	.	.	.	G	.	.	.	P	.	.	.	.	.	.	.	.	.	.	.	.	.	.	.	.	.	.	.	.	I	.	.	.	.	.	.	.
EPI ISL 93816 A canine Jiangsu 02 2010 HA		.	.	T	.	.	.	.	.	.	V	.	.	.	.	.	G	.	.	.	P	.	.	.	.	.	.	.	.	.	.	.	.	.	.	.	.	.	.	.	.	I	.	.	.	.	.	.	.
EPI ISL 93812 A canine Jiangsu 06 2010 HA		.	.	T	.	.	.	.	.	.	.	.	.	.	.	.	G	.	.	.	P	.	.	.	.	.	.	.	.	.	.	.	.	.	.	.	.	.	.	.	.	I	.	.	.	.	.	.	.
EPI ISL 309181 A canine Korea AS 01 2009 HA		.	.	T	.	.	.	.	.	.	.	.	.	.	.	.	G	.	.	.	P	.	.	.	.	.	.	.	.	.	.	.	.	.	.	.	.	.	.	.	.	I	.	.	.	.	.	.	.
EPI ISL 127502 A canine Korea 01 2007 HA		.	.	T	.	.	.	.	.	.	.	.	.	.	.	.	G	.	.	.	P	.	.	.	.	.	.	.	.	.	.	.	.	.	.	.	.	.	.	.	.	I	.	.	.	.	.	.	.
EPI ISL 80506 A canine Guangdong 2 2006 HA		.	.	T	.	.	.	.	.	.	.	.	.	.	.	.	G	.	.	.	P	.	.	.	.	.	.	.	.	.	.	.	.	.	.	.	.	.	.	.	.	I	.	.	.	.	.	.	.
EPI ISL 80508 A canine Guangdong 1 2007 HA		.	.	T	.	.	.	.	.	.	.	.	.	.	.	.	G	.	.	.	P	.	.	.	.	.	.	.	.	.	.	.	.	.	.	.	.	.	.	.	.	I	.	.	.	.	.	.	.
EPI ISL 80505 A canine Guangdong 1 2006 HA		.	.	T	.	.	.	.	.	.	.	.	.	.	.	.	G	.	.	.	P	.	.	.	.	.	.	.	.	.	.	.	.	.	.	.	.	.	.	.	.	I	.	.	.	.	.	.	.
[truncated: 519 more columns]
