# Supplementary material for: The V223I substitution in hemagglutinin reduces the binding affinity to human-type receptors while enhancing the thermal stability of the H3N2 canine influenza virus
Source: Front Microbiol. 2024 Jul 22;15:1442163. doi: 10.3389/fmicb.2024.1442163 (PMC11299061; doi:10.3389/fmicb.2024.1442163)
Supplement: Supplementary file 3 [file Table_3.XLSX]

## Sheet: Sheet1
	Table S3. Antigenic analysis of H3N2 viruses evaluated using guinea pig red blood cells.
	Viruses	Cross-reactive HI antibody titers of antiserum against different H3N2 influenza virusesa
		A/Texas /50/2012b	A/Switzerland /9715293/2013	A/Kansas/14/2017	CN/HLJ/1/18c	CN/HLJ/1/19	CN/HLJ/2/19	CN/HLJ/3/19
	A/Texas /50/2012	5120	1280	2560	128	128	512	512
	A/Switzerland /9715293/2013	640	1280	640	512	256	1024	512
	A/Kansas/14/2017	320	320	640	32	64	64	64
	CN/HLJ/1/18	20	40	20	2048	1024	1024	2048
	CN/HLJ/1/19	40	20	20	512	1024	512	512
	CN/HLJ/2/19	20	40	20	512	1024	1024	1024
	CN/HLJ/3/19	40	40	20	512	1024	2048	2048
	a Homologous titers are highlighted in bold.
	bAntisera against H3N2 human and avian viruses were generated in ferrets.
	cAntisera against H3N2 canine viruses were generated in chickens.
